# Supplementary material for: Correlating chemical diversity with taxonomic distance for discovery of natural products in myxobacteria
Source: Nat Commun. 2018 Feb 23;9:803. doi: 10.1038/s41467-018-03184-1 (PMC5824889; doi:10.1038/s41467-018-03184-1)
Supplement: Supplementary file 3 — Supplementary Data 1 [file 41467_2018_3184_MOESM3_ESM.xlsx]

## Sheet: Tabelle1
Supplementary Data 1.xlsx
List of 515 myxobacterial strains used for statistical analysis
	s_MXID	internal ID for a myxobacterial strain
	META_key	internal ID for the data set
	Medium	liquid growth medium used for cultivation
#	s_MXID	META_key	s_GenusName	s_SpeciesName	Public	Medium
1	1319	1197	Archangium	gephyra	DSM52608, BacDive3270	P
2	5493	1350	Archangium	gephyra	DSM52592, BacDive3255	P
3	5494	1351	Archangium	gephyra		P
4	5495	1954	Archangium	gephyra	DSM52609, BacDive3271	Pol3
5	5496	1158	Archangium	gephyra		Pol3
6	5497	2507	Archangium	gephyra	DSM52607, BacDive3269	Pol3
7	5499	1352	Archangium	gephyra	DSM52603, BacDive3265	P
8	5501	274	Archangium	gephyra	DSM52589	P
9	6103	1611	Archangium	gephyra	DSM52599, BacDive3261	P
10	6433	1366	Archangium	gephyra	DSM52598, BacDive3260	P
11	7184	659	Archangium	gephyra	DSM52597	P
12	7189	735	Archangium	gephyra	DSM52604, BacDive3266	P
13	7450	378	Archangium	gephyra	DSM52591, BacDive3254	NA
14	7446	199	Archangium	unclassified		CTT-A
15	9003	2689	Archangium	unclassified		NA
16	9472	66	Archangium	unclassified		NA
17	9477	67	Archangium	unclassified		NA
18	10655	2766	Archangium	unclassified		NA
19	10675	2679	Archangium	unclassified		NA
20	10724	2770	Archangium	unclassified		NA
21	10747	2777	Archangium	unclassified		NA
22	10749	2778	Archangium	unclassified		NA
23	10750	2779	Archangium	unclassified		NA
24	10751	2780	Archangium	unclassified		NA
25	10754	2781	Archangium	unclassified		NA
26	6278	1360	Archangium	violaceum		P
27	4272	2234	Chondromyces	apiculatus		Pol3
28	4276	1949	Chondromyces	apiculatus		Pol3
29	4277	850	Chondromyces	apiculatus		Pol3
30	4278	1697	Chondromyces	apiculatus	DSM14612, DSM436, BacDive12012	Pol3
31	4279	1511	Chondromyces	apiculatus		Pol3
32	4280	1870	Chondromyces	apiculatus		Pol3
33	4281	1779	Chondromyces	apiculatus		Cy-H-P
34	4282	1238	Chondromyces	apiculatus	DSM14605, BacDive12013	Pol3
35	4286	340	Chondromyces	apiculatus		Pol3
36	5872	365	Chondromyces	apiculatus	DSM53643,BacDive12014,	Pol3
37	5873	2431	Chondromyces	apiculatus		Pol3
38	9513	2736	Chondromyces	apiculatus		NA
39	9030	2690	Chondromyces	catenulatus		NA
40	1244	1019	Chondromyces	crocatus		CLF
41	1245	54	Chondromyces	crocatus		Pol3
42	4262	2419	Chondromyces	crocatus		Pol3
43	4263	710	Chondromyces	crocatus		Pol3
44	4264	258	Chondromyces	crocatus	DSM14714, BacDive12016	Pol3
45	4265	849	Chondromyces	crocatus		Pol3
46	4266	2318	Chondromyces	crocatus		Pol3
47	4267	1054	Chondromyces	crocatus		A-CTT
48	6145	863	Chondromyces	crocatus		Pol3
49	7410	1188	Chondromyces	crocatus	DSM14606, BacDive12015	Pol3
50	7648	1717	Chondromyces	crocatus		Pol3
51	46	2422	Chondromyces	lanuginosus	DSM14631, BacDive12025	Pol3
52	1395	1910	Chondromyces	lanuginosus	DSM14632,BacDive12026,	Pol3
53	466	1785	Chondromyces	pediculatus		Pol3
54	1242	1735	Chondromyces	pediculatus		Pol3
55	4224	709	Chondromyces	pediculatus		Pol3
56	4226	2233	Chondromyces	pediculatus	DSM14607, BacDive12017	Pol3
57	4228	188	Chondromyces	pediculatus		P
58	4235	1404	Chondromyces	pediculatus		Pol3
59	4247	1696	Chondromyces	pediculatus		Pol3
60	4251	1948	Chondromyces	pediculatus		Pol3
61	4254	2588	Chondromyces	pediculatus		Pol3
62	4257	1777	Chondromyces	pediculatus		Pol3
63	4258	1868	Chondromyces	pediculatus		Pol3
64	4259	2046	Chondromyces	pediculatus		Pol3
65	7009	1371	Chondromyces	pediculatus		Pol3
66	7647	1815	Chondromyces	pediculatus		Pol3
67	8224	765	Chondromyces	pediculatus		Pol3
68	9340	2728	Chondromyces	pediculatus		NA
69	1238	173	Chondromyces	robustus	DSM14739,BacDive12020,	P
70	4206	2232	Chondromyces	robustus		Pol3
71	4209	2586	Chondromyces	robustus		Pol3
72	4215	2418	Chondromyces	robustus		Pol3
73	4275	1869	Chondromyces	robustus	DSM14674	Pol3
74	4283	422	Chondromyces	robustus	DSM14608, BacDive12019	Pol3
75	7007	1254	Chondromyces	robustus		Pol3
76	7008	1807	Chondromyces	unclassified		Pol3
77	530	350	Corallococcus	coralloides	DSM51366, BacDive8839	E
78	531	552	Corallococcus	coralloides	DSM51343, BacDive8824	E
79	551	354	Corallococcus	coralloides	DSM51265, BacDive8898	E
80	572	2335	Corallococcus	coralloides	DSM51154, BacDive8764	E
81	1387	1021	Corallococcus	coralloides	DSM51354, BacDive8855	E
82	4439	714	Corallococcus	coralloides	DSM51541, BacDive9134	E
83	4465	265	Corallococcus	coralloides	DSM51481, BacDive9074	E
84	4511	1061	Corallococcus	coralloides	DSM51440, BacDive9036	E
85	4535	343	Corallococcus	coralloides	DSM51413, BacDive9010	E
86	4556	344	Corallococcus	coralloides	DSM51394,BacDive8991,	E
87	4561	345	Corallococcus	coralloides	DSM51389, BacDive8986	E
88	4571	1871	Corallococcus	coralloides	DSM51379, BacDive8976	E
89	4679	1063	Corallococcus	coralloides	DSM51243, BacDive8876	E
90	4868	2049	Corallococcus	coralloides	DSM51772, BacDive9365	E
91	4869	2050	Corallococcus	coralloides	DSM51771, BacDive9364	E
92	4881	2325	Corallococcus	coralloides	DSM51760, BacDive9353	E
93	5846	1887	Corallococcus	coralloides	DSM51386, BacDive8983	E
94	6075	2434	Corallococcus	coralloides	DSM51642,BacDive9235,	E
95	6264	1896	Corallococcus	coralloides	DSM51672, BacDive9265	E
96	7111	2355	Corallococcus	coralloides	DSM51655, BacDive9248	NA
97	7118	2271	Corallococcus	coralloides	DSM51650, BacDive9243	E
98	7651	743	Corallococcus	coralloides	DSM51376, BacDive8973	E
99	7653	2447	Corallococcus	coralloides	DSM51370, BacDive8843	E
100	7663	2182	Corallococcus	coralloides	DSM51349	E
101	7665	744	Corallococcus	coralloides	DSM51344, BacDive8825	E
102	7942	2539	Corallococcus	coralloides	DSM51228, BacDive8853	E
103	7954	2146	Corallococcus	coralloides	DSM51215, BacDive8812	E
104	8230	2365	Corallococcus	coralloides	DSM51135, BacDive8671	E
105	469	2322	Corallococcus	exiguus	DSM51870, BacDive9488	E
106	470	424	Corallococcus	exiguus	DSM51868,	E
107	478	1345	Corallococcus	exiguus	DSM51903	E
108	480	1153	Corallococcus	exiguus	DSM51901, BacDive9519	E
109	1356	2553	Corallococcus	exiguus	DSM51882, BacDive9500	E
110	1357	1471	Corallococcus	exiguus	DSM51881, BacDive9499	E
111	4302	2115	Corallococcus	exiguus	DSM51886	NA
112	4304	712	Corallococcus	exiguus	DSM51884	E
113	4320	1592	Corallococcus	exiguus	DSM51862	E
114	4353	263	Corallococcus	exiguus	DSM51840, BacDive9458	E
115	4391	1340	Corallococcus	exiguus	DSM51929, BacDive9547	E
116	4398	1056	Corallococcus	exiguus	DSM51923, BacDive9541	E
117	4415	1057	Corallococcus	exiguus	DSM51893, BacDive9511	E
118	6300	864	Corallococcus	exiguus	DSM51871	E
119	6480	445	Corallococcus	exiguus	DSM51875	E
120	4288	1950	Corallococcus	macrosporus	DSM14697, BacDive9576	H
121	4293	1780	Corallococcus	macrosporus	DSM51951	Cy-H
122	4294	259	Corallococcus	macrosporus	DSM51965, BacDive9591	E
123	4295	2589	Corallococcus	macrosporus	DSM51964, BacDive9590	E
124	4297	260	Corallococcus	macrosporus	DSM51961, BacDive9587	P
125	6427	2135	Corallococcus	macrosporus	DSM51963, BacDive9589	Pol3
126	7291	2685	Corallococcus	macrosporus		NA
127	5479	1790	Cystobacter	armeniaca	DSM52623	P
128	5416	2506	Cystobacter	badius	DSM52781	P
129	5447	1415	Cystobacter	badius	DSM52637, BacDive3328	P
130	5452	1953	Cystobacter	badius	DSM14723, BacDive3324	P
131	1335	1107	Cystobacter	disciformis	DSM51038, BacDive3539	Pol3
132	5735	360	Cystobacter	disciformis	DSM51058,BacDive3578,	Pol3
133	5740	783	Cystobacter	disciformis	DSM51006,BacDive3552,	P
134	5742	1602	Cystobacter	disciformis	DSM51053, BacDive3573	P
135	5746	1884	Cystobacter	disciformis	DSM51048, BacDive3568	Pol3
136	5748	2336	Cystobacter	disciformis	DSM51045, BacDive3546	P
137	5750	1072	Cystobacter	disciformis	DSM51005, BacDive3551	P
138	6329	653	Cystobacter	disciformis	DSM51008	Cy-H
139	8174	891	Cystobacter	disciformis	DSM51019, BacDive3565	P
140	9327	2719	Cystobacter	disciformis		NA
141	1095	1733	Cystobacter	ferrugineus	DSM52762	P
142	5411	779	Cystobacter	ferrugineus	DSM52785	Pol3
143	5420	427	Cystobacter	ferrugineus	DSM52755	P
144	5424	716	Cystobacter	ferrugineus	DSM52766	Pol3
145	8070	886	Cystobacter	ferrugineus	DSM52754	P
146	8075	2363	Cystobacter	ferrugineus	DSM52758	Pol3
147	1100	1296	Cystobacter	fuscus	DSM52655	P
148	5433	1515	Cystobacter	fuscus	DSM52669, BacDive3295	P
149	5434	554	Cystobacter	fuscus	DSM52668, BacDive3294	P
150	8077	587	Cystobacter	fuscus	DSM52652	P
151	8079	2364	Cystobacter	fuscus	DSM52649, BacDive3275	P
152	8091	1902	Cystobacter	fuscus	DSM52658, BacDive3284	P
153	1309	600	Cystobacter	gracilis	DSM52694, BacDive3508	Pol3
154	5377	639	Cystobacter	gracilis	DSM52708, BacDive3522	P
155	5388	2328	Cystobacter	gracilis	DSM52693, BacDive3507	Pol3
156	5393	1787	Cystobacter	gracilis	DSM52690, BacDive3504	NA
157	5401	1952	Cystobacter	gracilis	DSM52682,BacDive3496,	P
158	5405	2505	Cystobacter	gracilis	DSM52680, BacDive3494	Pol3
159	5335	638	Cystobacter	miniatus	DSM14756, BacDive3320	P
160	5342	2593	Cystobacter	minor	DSM52727, BacDive3480	P
161	1388	1297	Cystobacter	minus	DSM14772, BacDive3465	P
162	5319	2592	Cystobacter	velatus	DSM52743,BacDive3379,	P
163	7152	1256	Cystobacter	velatus	DSM14718, BacDive3372	P
164	8052	2147	Cystobacter	velatus	DSM52746, BacDive3382	P
165	8060	758	Cystobacter	velatus	DSM52741, BacDive3377	P
166	42	632	Cystobacter	violaceus	DSM52851, BacDive3449	P
167	700	1625	Cystobacter	violaceus	DSM52816, BacDive3414	P
168	1089	2282	Cystobacter	violaceus	DSM52796	Pol3
169	1297	1382	Cystobacter	violaceus	DSM52861, BacDive3459	P
170	1298	1736	Cystobacter	violaceus	DSM52860, BacDive3458	P
171	5287	1155	Cystobacter	violaceus	DSM52842, BacDive3440	P
172	5289	1874	Cystobacter	violaceus	DSM52840	P
173	5290	2122	Cystobacter	violaceus	DSM52839	P
174	5303	1411	Cystobacter	violaceus	DSM52810,	P
175	8046	1723	Cystobacter	violaceus	DSM52803, BacDive3399	P
176	8048	1633	Cystobacter	violaceus	DSM52802, BacDive3398	P
177	1234	393	Hyalangium	minutum	DSM52880	Cy-H
178	1235	1018	Hyalangium	minutum	DSM52879	Cy-H
179	1236	1562	Hyalangium	minutum	DSM52878	Cy-H
180	2704	1490	Hyalangium	minutum	DSM14725	Cy-H
181	2721	828	Hyalangium	minutum	DSM14724	Cy-H
182	2727	1491	Hyalangium	minutum	DSM53651	Cy-H
183	2730	1031	Hyalangium	minutum	DSM53649	S
184	4188	1151	Hyalangium	minutum		H
185	4189	420	Hyalangium	minutum		A
186	4190	1333	Hyalangium	minutum	DSM52887	Cy-H
187	4191	1334	Hyalangium	minutum		Cy-H
188	4193	1335	Hyalangium	minutum	DSM52886	Cy-H
189	4194	255	Hyalangium	minutum		Cy-H
190	4197	1336	Hyalangium	minutum		Cy-H
191	4202	1337	Hyalangium	minutum	DSM52882	Cy-H
192	4203	257	Hyalangium	minutum	DSM52873	Cy-H
193	6999	1624	Hyalangium	minutum	DSM52875	Cy-H
194	7000	2530	Hyalangium	minutum		Cy-H
195	7002	733	Hyalangium	minutum	DSM52881	Cy-H
196	9514	80	Hyalangium	unclassified		NA
197	10589	2642	Hyalangium	unclassified		NA
198	10594	2645	Hyalangium	unclassified		NA
199	464	347	Melittangium	boletus	DSM52894, BacDive3677	CTT-A
200	465	268	Melittangium	boletus	DSM52893, BacDive3676	Cy-A
201	4184	1052	Melittangium	boletus	DSM52892, BacDive3675	Cy-A
202	4185	1591	Melittangium	boletus	DSM52891	Cy-H
203	4186	1403	Melittangium	boletus	DSM52900, BacDive3683	Cy-H
204	6994	2617	Melittangium	boletus	DSM14713,BacDive3670,	Cy-H
205	7899	1089	Melittangium	boletus	DSM52889, BacDive3672	Cy-A
206	7900	584	Melittangium	boletus	DSM52888	Cy-H
207	9144	81	Melittangium	boletus		NA
208	460	1512	Melittangium	lichenicola	DSM52909	S
209	462	1783	Melittangium	lichenicola	DSM52907	Cy-H
210	463	1784	Melittangium	lichenicola	DSM52906	Cy-H
211	991	301	Melittangium	lichenicola	DSM52905	Cy-H
212	1228	815	Melittangium	lichenicola	DSM52932	CTT-A
213	4146	1865	Melittangium	lichenicola	DSM52939	Cy-H
214	4148	1234	Melittangium	lichenicola	DSM52938	Cy-H
215	4150	1235	Melittangium	lichenicola		Cy-H
216	4151	1509	Melittangium	lichenicola		Cy-H
217	4153	254	Melittangium	lichenicola		Cy-H
218	4154	708	Melittangium	lichenicola		Cy-H
219	4155	1947	Melittangium	lichenicola		NA
220	4157	1236	Melittangium	lichenicola	DSM52935	Cy-H
221	4159	1867	Melittangium	lichenicola	DSM52934	Cy-H
222	4160	1510	Melittangium	lichenicola	DSM52903	Cy-H
223	4162	1237	Melittangium	lichenicola	DSM52927	Cy-H
224	4164	2416	Melittangium	lichenicola	DSM52926	Cy-H
225	4165	339	Melittangium	lichenicola	DSM52925,	P
226	4166	419	Melittangium	lichenicola	DSM52924	Cy-H
227	4168	2045	Melittangium	lichenicola		Cy-H
228	4169	1691	Melittangium	lichenicola	DSM52902	Cy-H
229	4173	1692	Melittangium	lichenicola	DSM52916	Cy-H-P
230	4177	1693	Melittangium	lichenicola	DSM52913	H
231	4178	2230	Melittangium	lichenicola	DSM52911	Cy-H
232	4179	1150	Melittangium	lichenicola		Cy-A
233	4180	1051	Melittangium	lichenicola		Cy-H
234	4181	2231	Melittangium	lichenicola		Cy-H
235	5842	1427	Melittangium	lichenicola	DSM52921	A
236	6410	2615	Melittangium	lichenicola	DSM52914	Cy-H
237	7643	1901	Melittangium	lichenicola	DSM52923,	Cy-H
238	7644	2623	Melittangium	lichenicola	DSM52920	A
239	7892	583	Melittangium	lichenicola		Cy-H
240	7893	2538	Melittangium	lichenicola	DSM52910	Cy-H
241	7895	1554	Melittangium	lichenicola		Cy-H
242	10668	2674	Melittangium	unclassified		NA
243	449	1593	Myxococcus	fulvus	DSM52065, BacDive9712	CTT-A
244	453	2118	Myxococcus	fulvus	DSM52061	CTT
245	981	1908	Myxococcus	fulvus	DSM52093, BacDive9740	CTT
246	3816	1858	Myxococcus	fulvus	DSM52009	CTT
247	3825	2216	Myxococcus	fulvus	DSM52001, BacDive9672	CTT
248	3828	2581	Myxococcus	fulvus	DSM51998, BacDive9669	CTT
249	3851	1503	Myxococcus	fulvus	DSM52133, BacDive9760	CTT-A
250	3938	2413	Myxococcus	fulvus	DSM51987, BacDive9658	CTT
251	3994	248	Myxococcus	fulvus	DSM51982, BacDive9653	CTT-A
252	4112	1689	Myxococcus	fulvus	DSM52080	CTT-A
253	4115	2226	Myxococcus	fulvus	DSM52076, BacDive9723	CTT
254	4129	2229	Myxococcus	fulvus	DSM52029	CTT
255	6472	868	Myxococcus	fulvus	DSM52050, BacDive9615	CTT-A
256	6985	1187	Myxococcus	fulvus	DSM52110, BacDive9757	CTT-A
257	410	253	Myxococcus	stipitatus	DSM52152	CTT
258	3772	1586	Myxococcus	stipitatus	DSM52207, BacDive10155	CTT
259	3774	1856	Myxococcus	stipitatus	DSM52205,BacDive10153,	CTT-A
260	3796	1043	Myxococcus	stipitatus	DSM52185,BacDive10137,	CTT
261	3802	242	Myxococcus	stipitatus	DSM52151, BacDive10104	CTT-A
262	3806	1502	Myxococcus	stipitatus	DSM52158, BacDive10110	CTT
263	7803	1631	Myxococcus	stipitatus	DSM52161, BacDive10113	CTT-A
264	401	2109	Myxococcus	virescens	DSM52304	CTT
265	968	390	Myxococcus	virescens	DSM52265, BacDive9857	CTT
266	974	768	Myxococcus	virescens	DSM52257, BacDive9849	CTT-A
267	3603	1764	Myxococcus	virescens	DSM52275, BacDive9867	CTT-A
268	3667	1941	Myxococcus	virescens	DSM52544	CTT
269	3690	408	Myxococcus	virescens	DSM52345, BacDive9932	CTT-A
270	3703	1677	Myxococcus	virescens	DSM52338, BacDive9925	CTT
271	3711	324	Myxococcus	virescens	DSM52331, BacDive9918	CTT
272	3719	2030	Myxococcus	virescens	DSM52324, BacDive9911	CTT
273	3733	623	Myxococcus	virescens	DSM52567,BacDive9980,	CTT-A
274	3744	2409	Myxococcus	virescens	DSM52229, BacDive9821	CTT-A
275	3753	2492	Myxococcus	virescens	DSM52286, BacDive9878	CTT
276	5838	786	Myxococcus	virescens	DSM52314, BacDive9901	CTT-A
277	6001	369	Myxococcus	virescens	DSM52353, BacDive9940	Cy-H
278	6108	1612	Myxococcus	virescens	DSM52252, BacDive9844	CTT-A
279	7468	578	Myxococcus	virescens	DSM52247, BacDive9839	CTT
280	7767	1552	Myxococcus	virescens	DSM52554	CTT-A
281	369	409	Myxococcus	xanthus	DSM52425	CTT-A
282	3522	1669	Myxococcus	xanthus	DSM52437, BacDive10057	CTT
283	3523	1670	Myxococcus	xanthus	DSM52370, BacDive9991	CTT-A
284	3549	2395	Myxococcus	xanthus	DSM52468, BacDive10088	CTT-A
285	3562	1672	Myxococcus	xanthus	DSM52458, BacDive10078	CTT-A
286	3565	1576	Myxococcus	xanthus	DSM52455, BacDive10075	CTT-A
287	3575	1316	Myxococcus	xanthus	DSM52374, BacDive9994	CTT-A
288	6437	2263	Myxococcus	xanthus	DSM52441, BacDive10061	CTT
289	6465	372	Myxococcus	xanthus	DSM52399, BacDive10019	CTT
290	7262	1258	Myxococcus	xanthus	DSM52424	CTT
291	7297	796	Myxococcus	xanthus	DSM52411, BacDive10031	CTT-A
292	7300	449	Myxococcus	xanthus	DSM52406, BacDive10026	CTT
293	202	529	Nannocystis	exedens		CTT-A
294	209	612	Nannocystis	exedens		CTT-A
295	334	838	Nannocystis	exedens		CTT-A
296	923	2456	Nannocystis	exedens		CTT-A
297	1381	2197	Nannocystis	exedens		CTT-A
298	2760	1121	Nannocystis	exedens	DSM53141, BacDive10367	Pol3
299	2843	831	Nannocystis	exedens	DSM53069	CTT-A
300	2850	230	Nannocystis	exedens	DSM53067, BacDive10232	CTT-A
301	2858	1492	Nannocystis	exedens		CTT-A
302	2899	320	Nannocystis	exedens	DSM53060	CTT-A
303	2908	1122	Nannocystis	exedens		CTT-A
304	2925	1934	Nannocystis	exedens		Cy-A
305	3029	1493	Nannocystis	exedens		CTT-A
306	3063	181	Nannocystis	exedens		CTT-A
307	3174	836	Nannocystis	exedens		CTT-A
308	3197	837	Nannocystis	exedens	DSM53115	CTT-A
309	3336	777	Nannocystis	exedens	DSM71, BacDive10177	Pol3
310	3357	2479	Nannocystis	exedens		CTT-A
311	3367	1211	Nannocystis	exedens	DSM53000, BacDive10403	CTT-A
312	3377	1315	Nannocystis	exedens	DSM52994, BacDive10397	CTT-A
313	3381	1034	Nannocystis	exedens	DSM52978, BacDive10381	Cy-A
314	3383	2393	Nannocystis	exedens	DSM52990, BacDive10393	CTT-A
315	3385	1212	Nannocystis	exedens		CTT
316	3424	404	Nannocystis	exedens		CTT-A
317	3444	2394	Nannocystis	exedens		CTT-A
318	3446	839	Nannocystis	exedens	DSM52961, BacDive10343	CTT
319	3495	1213	Nannocystis	exedens	DSM14629, BacDive10320	CTT-A
320	5835	2251	Nannocystis	exedens	DSM52956, BacDive10338	CTT-A
321	5864	2429	Nannocystis	exedens	DSM52947, BacDive10329	CTT-A
322	5985	2131	Nannocystis	exedens		P
323	6403	1179	Nannocystis	exedens		CTT-A
324	6449	2136	Nannocystis	exedens		CTT-A
325	6815	1623	Nannocystis	exedens	DSM53145	CTT-A
326	6816	1442	Nannocystis	exedens	DSM53144, BacDive10370	CTT-A
327	6885	1712	Nannocystis	exedens		CTT-A
328	6938	1443	Nannocystis	exedens	DSM52968, BacDive10350	CTT-A
329	7615	881	Nannocystis	exedens		CTT-A
330	7627	289	Nannocystis	exedens		CTT-A
331	8220	764	Nannocystis	exedens	DSM52943, BacDive10325	CTT-A
332	2740	1311	Nannocystis	pusilla	DSM53170, BacDive10317	CTT-A
333	2745	1120	Nannocystis	pusilla		Pol3
334	6798	2616	Nannocystis	pusilla		Cy-P
335	3511	2026	Nannocystis	unclassified		Pol3
336	10658	2663	Nannocystis	unclassified		NA
337	10659	2664	Nannocystis	unclassified		NA
338	10663	2668	Nannocystis	unclassified		NA
339	10666	2672	Nannocystis	unclassified		NA
340	10667	2673	Nannocystis	unclassified		NA
341	10991	912	Nannocystis	unclassified		NA
342	10992	913	Nannocystis	unclassified		NA
343	167	523	Polyangium	fumosum	DSM53725	Pol3
344	2545	1206	Polyangium	fumosum	DSM53726	Pol3
345	2552	1484	Polyangium	fumosum	DSM14669, BacDive12029	Pol3
346	6782	1370	Polyangium	fumosum		Pol3
347	2537	226	Polyangium	sorediatum	DSM53718, BacDive12040	CLF
348	2538	227	Polyangium	sorediatum	DSM14670, BacDive12037	Pol3
349	2540	1205	Polyangium	sorediatum		Pol3
350	158	518	Polyangium	spumosum	DSM53734	Pol3
351	159	519	Polyangium	spumosum	DSM14734, BacDive12045	Pol3
352	2527	316	Polyangium	spumosum	DSM53736	Pol3
353	1379	1473	Polyangium	unclassified		Pol3
354	1380	306	Polyangium	unclassified		Pol3
355	2556	693	Polyangium	unclassified		Pol3
356	2562	1660	Polyangium	unclassified		Pol3
357	2566	317	Polyangium	unclassified		Pol3
358	2567	1661	Polyangium	unclassified		Pol3
359	2569	1929	Polyangium	unclassified		NA
360	2571	1208	Polyangium	unclassified		Pol3
361	2572	695	Polyangium	unclassified		Pol3
362	2578	697	Polyangium	unclassified		Pol3
363	2580	2384	Polyangium	unclassified		Pol3
364	2582	1847	Polyangium	unclassified		Pol3
365	2584	399	Polyangium	unclassified		Pol3
366	2587	1115	Polyangium	unclassified		Pol3
367	2588	1849	Polyangium	unclassified		Pol3
368	2590	2386	Polyangium	unclassified		Pol3
369	2594	827	Polyangium	unclassified		Pol3
370	2600	699	Polyangium	unclassified		Pol3
371	2602	2019	Polyangium	unclassified		Pol3
372	2603	1850	Polyangium	unclassified		Pol3
373	2606	1485	Polyangium	unclassified		Pol3
374	2611	1116	Polyangium	unclassified		Pol3
375	2612	1753	Polyangium	unclassified		Pol3
376	2613	2387	Polyangium	unclassified		Pol3
377	2614	1754	Polyangium	unclassified		Cy-P
378	2621	534	Polyangium	unclassified		Pol3
379	2630	1487	Polyangium	unclassified		Pol3
380	2631	1662	Polyangium	unclassified		Pol3
381	2635	1663	Polyangium	unclassified		Pol3
382	2641	1930	Polyangium	unclassified		Pol3
383	5944	560	Polyangium	unclassified		Pol3
384	6221	565	Polyangium	unclassified		Cy-A
385	7459	665	Polyangium	unclassified		Pol3
386	7599	1900	Polyangium	unclassified		Pol3
387	7600	381	Polyangium	unclassified		Pol3
388	7698	1989	Polyangium	unclassified		Pol3
389	10591	2643	Polyangium	unclassified		NA
390	10669	2675	Polyangium	unclassified		NA
391	10670	2893	Polyangium	unclassified		NA
392	10985	2905	Polyangium	unclassified		NA
393	136	511	Pyxidicoccus	fallax	DSM14698	Cy-H-P
394	8396	810	Pyxidicoccus	fallax		P
395	8399	895	Pyxidicoccus	fallax	DSM51022	NA
396	8400	896	Pyxidicoccus	fallax	DSM51021	NA
397	8402	897	Pyxidicoccus	fallax	DSM51001	P
398	1325	1198	Pyxidicoccus	unclassified	DSM52494, BacDive8653	P
399	1327	1106	Pyxidicoccus	unclassified	DSM52488, BacDive8647	CTT
400	5709	558	Pyxidicoccus	unclassified	DSM52481	P
401	5711	2126	Pyxidicoccus	unclassified	DSM52478, BacDive8638	P
402	5718	2127	Pyxidicoccus	unclassified	DSM52492, BacDive8651	Pol3
403	5719	1162	Pyxidicoccus	unclassified	DSM52491, BacDive8650	Cy-H
404	5720	358	Pyxidicoccus	unclassified	DSM52474, BacDive8634	P
405	5721	277	Pyxidicoccus	unclassified	DSM52490, BacDive8649	Cy-H
406	5722	2248	Pyxidicoccus	unclassified	DSM52487, BacDive8646	P
407	5725	1521	Pyxidicoccus	unclassified	DSM52485, BacDive8644	Pol3
408	5726	1956	Pyxidicoccus	unclassified	DSM52484, BacDive8643	Pol3
409	5727	1163	Pyxidicoccus	unclassified	DSM52483, BacDive8642	P
410	5728	1882	Pyxidicoccus	unclassified	DSM52482, BacDive8641	Pol3
411	5729	782	Pyxidicoccus	unclassified	DSM52473, BacDive8633	Pol3
412	7200	568	Pyxidicoccus	unclassified	DSM52479, BacDive8639	Pol3
413	7201	377	Pyxidicoccus	unclassified		Pol3
414	9555	83	Pyxidicoccus	unclassified		NA
415	9565	64	Pyxidicoccus	unclassified		NA
416	56	2334	Sorangium	cellulosum	DSM53189, BacDive12082	H
417	61	564	Sorangium	cellulosum	DSM53411, BacDive12284	S
418	1445	2460	Sorangium	cellulosum	DSM53204, BacDive12095	H
419	1543	1025	Sorangium	cellulosum	DSM53501, BacDive12372	S
420	1566	395	Sorangium	cellulosum		S
421	1731	1741	Sorangium	cellulosum	DSM53441	H
422	1747	1651	Sorangium	cellulosum	DSM53389, BacDive12263	S
423	1779	1919	Sorangium	cellulosum	DSM53339,BacDive12217,	S
424	1795	175	Sorangium	cellulosum		H
425	1812	2465	Sorangium	cellulosum	DSM53318, BacDive12196	H
426	1878	2469	Sorangium	cellulosum	DSM53278, BacDive12157	H
427	1888	1835	Sorangium	cellulosum	DSM53268, BacDive12147	H
428	1930	1742	Sorangium	cellulosum	DSM53607, BacDive12478	S
429	1931	2005	Sorangium	cellulosum	DSM53606, BacDive12477	H
430	1980	2566	Sorangium	cellulosum	DSM53571, BacDive12442	H
431	2020	2007	Sorangium	cellulosum	DSM53254, BacDive12133	S
432	2086	2094	Sorangium	cellulosum	DSM53250, BacDive12129	H
433	2137	1476	Sorangium	cellulosum	DSM53556, BacDive12427	S
434	2168	1387	Sorangium	cellulosum	DSM53551, BacDive12422	H
435	2259	825	Sorangium	cellulosum	DSM53230, BacDive12111	H
436	2407	689	Sorangium	cellulosum		H
437	2476	1201	Sorangium	cellulosum		thho04
438	6128	2254	Sorangium	cellulosum	DSM53448,BacDive12319,	H
439	6338	438	Sorangium	cellulosum	DSM53463, BacDive12334	S
440	6350	2134	Sorangium	cellulosum	DSM53442, BacDive12313	S
441	6353	1538	Sorangium	cellulosum	DSM53435, BacDive12307	S
442	6368	1539	Sorangium	cellulosum	DSM53413, BacDive12286	H
443	6395	2344	Sorangium	cellulosum	DSM53354, BacDive12232	S
444	6538	2439	Sorangium	cellulosum	DSM53543, BacDive12414	S
445	7228	2359	Sorangium	cellulosum	DSM53402, BacDive12275	S
446	7234	793	Sorangium	cellulosum	DSM53377,	H
447	7244	1983	Sorangium	cellulosum	DSM53362, BacDive12240	H
448	7246	2273	Sorangium	cellulosum	DSM53359,BacDive12237,	S
449	7573	1715	Sorangium	cellulosum	DSM53477, BacDive12348	H
450	8204	1378	Sorangium	cellulosum	DSM53480, BacDive12351	S
451	8242	804	Sorangium	cellulosum		P
452	8404	214	Sorangium	cellulosum		P
453	53	553	Sorangium	nigrum	DSM53452, BacDive12323	H
454	62	2258	Sorangium	nigrum	DSM53187, BacDive12080	H
455	1828	2562	Sorangium	nigrum	DSM53309	H
456	1860	1027	Sorangium	nigrum	DSM53292, BacDive12171	S
457	1951	2473	Sorangium	nigrum	DSM53595, BacDive12466	S
458	2173	1200	Sorangium	nigrum	DSM14731, BacDive12064	S
459	2274	1655	Sorangium	nigrum	DSM53227,BacDive12109,	H
460	2467	1658	Sorangium	nigrum	DSM53208	H
461	6357	2073	Sorangium	nigrum	DSM53429, BacDive12301	H
462	6364	1247	Sorangium	nigrum	DSM53417, BacDive12290	S
463	6371	1363	Sorangium	nigrum	DSM53409, BacDive12282	S
464	6383	1249	Sorangium	nigrum	DSM53382, BacDive12257	S
465	7580	1084	Sorangium	nigrum	DSM53458, BacDive12329	H
466	847	2455	Stigmatella	aurantiaca	DSM53754	A
467	1183	598	Stigmatella	aurantiaca		A
468	1391	1022	Stigmatella	aurantiaca		A
469	1392	2554	Stigmatella	aurantiaca		A
470	2497	484	Stigmatella	aurantiaca	DSM1035	A
471	2504	1389	Stigmatella	aurantiaca		A
472	2505	2382	Stigmatella	aurantiaca		A
473	2506	771	Stigmatella	aurantiaca		A-P
474	7588	1376	Stigmatella	aurantiaca	DSM53785,BacDive3695,	A
475	7590	1085	Stigmatella	aurantiaca		A
476	7687	1988	Stigmatella	aurantiaca	DSM53779, BacDive3689	A
477	7689	801	Stigmatella	aurantiaca		A
478	8257	1905	Stigmatella	aurantiaca		A
479	8258	1906	Stigmatella	aurantiaca	DSM53753	A
480	168	524	Stigmatella	erecta	DSM53696, BacDive3735	Cy-H
481	1186	2682	Stigmatella	erecta		NA
482	1187	1192	Stigmatella	erecta		Pol3
483	1194	508	Stigmatella	erecta		A
484	1196	686	Stigmatella	erecta		Cy-H
485	2644	1117	Stigmatella	erecta	DSM53673, BacDive3712	Pol3
486	2645	2388	Stigmatella	erecta	DSM53715,BacDive3754,	A
487	2646	1118	Stigmatella	erecta	DSM53714, BacDive3753	Cy-H
488	2656	1665	Stigmatella	erecta	DSM53711, BacDive3750	Cy-H
489	2657	2570	Stigmatella	erecta	DSM53710, BacDive3749	A
490	2663	178	Stigmatella	erecta		Pol3
491	2669	1931	Stigmatella	erecta	DSM53698, BacDive3737	A
492	2673	1567	Stigmatella	erecta	DSM53694, BacDive3733	A
493	2675	1119	Stigmatella	erecta	DSM53687, BacDive3726	H
494	2676	2389	Stigmatella	erecta	DSM53671,BacDive3710,	H
495	2677	2390	Stigmatella	erecta	DSM53683	A
496	2686	229	Stigmatella	erecta	DSM53678	Pol3
497	2688	1489	Stigmatella	erecta	DSM53676	H
498	2689	2020	Stigmatella	erecta	DSM53675, BacDive3714	A
499	2690	1392	Stigmatella	erecta	DSM53674, BacDive3713	Pol3
500	2691	536	Stigmatella	erecta	DSM53670, BacDive3709	A
501	5856	1888	Stigmatella	erecta	DSM53692,BacDive3731,	A
502	5857	1171	Stigmatella	erecta	DSM53690, BacDive3729	H
503	6163	2435	Stigmatella	erecta	DSM53701, BacDive3740	A
504	6164	1177	Stigmatella	erecta	DSM53700, BacDive3739	H
505	6787	1980	Stigmatella	erecta		A
506	7603	800	Stigmatella	erecta	DSM53689,BacDive3728,	Pol3
507	18	527	Stigmatella	hybrida	DSM53790, BacDive3705	A
508	19	528	Stigmatella	hybrida	DSM53755, BacDive3702	Cy-H
509	2480	1564	Stigmatella	hybrida		A
510	2481	615	Stigmatella	hybrida		A
511	2484	1659	Stigmatella	hybrida		A
512	2485	1111	Stigmatella	hybrida	DSM53747, BacDive3699	A
513	2487	2209	Stigmatella	hybrida		A
514	2489	1202	Stigmatella	hybrida	DSM14722, BacDive3697	Cy-H
515	2495	1481	Stigmatella	hybrida		A
